# Supplementary material for: A Mixture of Cervus elaphus sibiricus and Glycine max (L.) Merrill Inhibits Ovariectomy-Induced Bone Loss Via Regulation of Osteogenic Molecules in a Mouse Model
Source: Int J Mol Sci. 2023 Mar 2;24(5):4876. doi: 10.3390/ijms24054876 (PMC10003697; doi:10.3390/ijms24054876)
Supplement: Supplementary file 1 [file ijms-24-04876-s001.zip]

Archive with 1 entries (1 files):
- ijms-2202575-supplementary.pdf
